# Supplementary material for: Low Input Whole-Exome Sequencing to Determine the Representation of the Tumor Exome in Circulating DNA of Non-Small Cell Lung Cancer Patients
Source: PLoS One. 2016 Aug 16;11(8):e0161012. doi: 10.1371/journal.pone.0161012 (PMC4987014; doi:10.1371/journal.pone.0161012)
Supplement: S1 Table — (XLSX) [file pone.0161012.s002.xlsx]

## Sheet: LUAD
LUAD (58 genes)
Associated Gene Name	Ensembl Gene ID	Description
ADAMTS12	ENSG00000151388	ADAM metallopeptidase with thrombospondin type 1 motif, 12 [Source:HGNC Symbol;Acc:14605]
ADAMTS16	ENSG00000145536	ADAM metallopeptidase with thrombospondin type 1 motif, 16 [Source:HGNC Symbol;Acc:17108]
ADAMTS20	ENSG00000173157	ADAM metallopeptidase with thrombospondin type 1 motif, 20 [Source:HGNC Symbol;Acc:17178]
ANKRD30A	ENSG00000148513	ankyrin repeat domain 30A [Source:HGNC Symbol;Acc:17234]
ASTN1	ENSG00000152092	astrotactin 1 [Source:HGNC Symbol;Acc:773]
ATM	ENSG00000149311	ataxia telangiectasia mutated [Source:HGNC Symbol;Acc:795]
ATRX	ENSG00000085224	alpha thalassemia/mental retardation syndrome X-linked [Source:HGNC Symbol;Acc:886]
BRAF	ENSG00000157764	v-raf murine sarcoma viral oncogene homolog B [Source:HGNC Symbol;Acc:1097]
CACNA1E	ENSG00000198216	calcium channel, voltage-dependent, R type, alpha 1E subunit [Source:HGNC Symbol;Acc:1392]
CDH18	ENSG00000145526	cadherin 18, type 2 [Source:HGNC Symbol;Acc:1757]
CDKN2A	ENSG00000147889	cyclin-dependent kinase inhibitor 2A [Source:HGNC Symbol;Acc:1787]
CNTNAP5	ENSG00000155052	contactin associated protein-like 5 [Source:HGNC Symbol;Acc:18748]
COL5A2	ENSG00000204262	collagen, type V, alpha 2 [Source:HGNC Symbol;Acc:2210]
CSMD1	ENSG00000183117	CUB and Sushi multiple domains 1 [Source:HGNC Symbol;Acc:14026]
CSMD3	ENSG00000164796	CUB and Sushi multiple domains 3 [Source:HGNC Symbol;Acc:19291]
CTNNA2	ENSG00000066032	catenin (cadherin-associated protein), alpha 2 [Source:HGNC Symbol;Acc:2510]
EGFR	ENSG00000146648	epidermal growth factor receptor [Source:HGNC Symbol;Acc:3236]
EPHA3	ENSG00000044524	EPH receptor A3 [Source:HGNC Symbol;Acc:3387]
EPHA5	ENSG00000145242	EPH receptor A5 [Source:HGNC Symbol;Acc:3389]
ERBB4	ENSG00000178568	v-erb-b2 avian erythroblastic leukemia viral oncogene homolog 4 [Source:HGNC Symbol;Acc:3432]
FAM135B	ENSG00000147724	family with sequence similarity 135, member B [Source:HGNC Symbol;Acc:28029]
FBN2	ENSG00000138829	fibrillin 2 [Source:HGNC Symbol;Acc:3604]
GRIN2A	ENSG00000183454	glutamate receptor, ionotropic, N-methyl D-aspartate 2A [Source:HGNC Symbol;Acc:4585]
HCN1	ENSG00000164588	hyperpolarization activated cyclic nucleotide-gated potassium channel 1 [Source:HGNC Symbol;Acc:4845]
KDR	ENSG00000128052	kinase insert domain receptor (a type III receptor tyrosine kinase) [Source:HGNC Symbol;Acc:6307]
KEAP1	ENSG00000079999	kelch-like ECH-associated protein 1 [Source:HGNC Symbol;Acc:23177]
KLHL1	ENSG00000150361	kelch-like family member 1 [Source:HGNC Symbol;Acc:6352]
KMT2C	ENSG00000055609	lysine (K)-specific methyltransferase 2C [Source:HGNC Symbol;Acc:13726]
KMT2D	ENSG00000167548	lysine (K)-specific methyltransferase 2D [Source:HGNC Symbol;Acc:7133]
KRAS	ENSG00000133703	Kirsten rat sarcoma viral oncogene homolog [Source:HGNC Symbol;Acc:6407]
LRP1B	ENSG00000168702	low density lipoprotein receptor-related protein 1B [Source:HGNC Symbol;Acc:6693]
LRRC7	ENSG00000033122	leucine rich repeat containing 7 [Source:HGNC Symbol;Acc:18531]
LTBP1	ENSG00000049323	latent transforming growth factor beta binding protein 1 [Source:HGNC Symbol;Acc:6714]
MYH11	ENSG00000133392	myosin, heavy chain 11, smooth muscle [Source:HGNC Symbol;Acc:7569]
MYH2	ENSG00000125414	myosin, heavy chain 2, skeletal muscle, adult [Source:HGNC Symbol;Acc:7572]
NAV3	ENSG00000067798	neuron navigator 3 [Source:HGNC Symbol;Acc:15998]
NF1	ENSG00000196712	neurofibromin 1 [Source:HGNC Symbol;Acc:7765]
NRXN1	ENSG00000179915	neurexin 1 [Source:HGNC Symbol;Acc:8008]
NTRK3	ENSG00000140538	neurotrophic tyrosine kinase, receptor, type 3 [Source:HGNC Symbol;Acc:8033]
PDE4DIP	ENSG00000178104	phosphodiesterase 4D interacting protein [Source:HGNC Symbol;Acc:15580]
PDGFRA	ENSG00000134853	platelet-derived growth factor receptor, alpha polypeptide [Source:HGNC Symbol;Acc:8803]
PIK3CA	ENSG00000121879	phosphatidylinositol-4,5-bisphosphate 3-kinase, catalytic subunit alpha [Source:HGNC Symbol;Acc:8975]
POM121L12	ENSG00000221900	POM121 transmembrane nucleoporin-like 12 [Source:HGNC Symbol;Acc:25369]
PTPRB	ENSG00000127329	protein tyrosine phosphatase, receptor type, B [Source:HGNC Symbol;Acc:9665]
PTPRD	ENSG00000153707	protein tyrosine phosphatase, receptor type, D [Source:HGNC Symbol;Acc:9668]
RYR2	ENSG00000198626	ryanodine receptor 2 (cardiac) [Source:HGNC Symbol;Acc:10484]
SETBP1	ENSG00000152217	SET binding protein 1 [Source:HGNC Symbol;Acc:15573]
SI	ENSG00000090402	sucrase-isomaltase (alpha-glucosidase) [Source:HGNC Symbol;Acc:10856]
SMARCA4	ENSG00000127616	SWI/SNF related, matrix associated, actin dependent regulator of chromatin, subfamily a, member 4 [Source:HGNC Symbol;Acc:11100]
SNTG1	ENSG00000147481	syntrophin, gamma 1 [Source:HGNC Symbol;Acc:13740]
SORCS3	ENSG00000156395	sortilin-related VPS10 domain containing receptor 3 [Source:HGNC Symbol;Acc:16699]
SPTA1	ENSG00000163554	spectrin, alpha, erythrocytic 1 (elliptocytosis 2) [Source:HGNC Symbol;Acc:11272]
STK11	ENSG00000118046	serine/threonine kinase 11 [Source:HGNC Symbol;Acc:11389]
TNN	ENSG00000120332	tenascin N [Source:HGNC Symbol;Acc:22942]
TNR	ENSG00000116147	tenascin R [Source:HGNC Symbol;Acc:11953]
TP53	ENSG00000141510	tumor protein p53 [Source:HGNC Symbol;Acc:11998]
TRRAP	ENSG00000261023	transformation/transcription domain-associated protein [Source:HGNC Symbol;Acc:12347]
ZNF521	ENSG00000198795	zinc finger protein 521 [Source:HGNC Symbol;Acc:24605]
