# Supplementary material for: Low Input Whole-Exome Sequencing to Determine the Representation of the Tumor Exome in Circulating DNA of Non-Small Cell Lung Cancer Patients
Source: PLoS One. 2016 Aug 16;11(8):e0161012. doi: 10.1371/journal.pone.0161012 (PMC4987014; doi:10.1371/journal.pone.0161012)
Supplement: S2 Table — (XLSX) [file pone.0161012.s003.xlsx]

## Sheet: SCC
SCC panel (45 genes)
Associated Gene Name	Ensembl Gene ID	Description
ADAMTS12	ENSG00000151388	ADAM metallopeptidase with thrombospondin type 1 motif, 12 [Source:HGNC Symbol;Acc:14605]
ADAMTS20	ENSG00000173157	ADAM metallopeptidase with thrombospondin type 1 motif, 20 [Source:HGNC Symbol;Acc:17178]
ANKRD30A	ENSG00000148513	ankyrin repeat domain 30A [Source:HGNC Symbol;Acc:17234]
BRCA2	ENSG00000139618	breast cancer 2, early onset [Source:HGNC Symbol;Acc:1101]
CDH18	ENSG00000145526	cadherin 18, type 2 [Source:HGNC Symbol;Acc:1757]
CDKN2A	ENSG00000147889	cyclin-dependent kinase inhibitor 2A [Source:HGNC Symbol;Acc:1787]
CNGB3	ENSG00000170289	cyclic nucleotide gated channel beta 3 [Source:HGNC Symbol;Acc:2153]
CNTNAP5	ENSG00000155052	contactin associated protein-like 5 [Source:HGNC Symbol;Acc:18748]
CREBBP	ENSG00000005339	CREB binding protein [Source:HGNC Symbol;Acc:2348]
CSMD3	ENSG00000164796	CUB and Sushi multiple domains 3 [Source:HGNC Symbol;Acc:19291]
CTNNA2	ENSG00000066032	catenin (cadherin-associated protein), alpha 2 [Source:HGNC Symbol;Acc:2510]
EGFR	ENSG00000146648	epidermal growth factor receptor [Source:HGNC Symbol;Acc:3236]
EPHA5	ENSG00000145242	EPH receptor A5 [Source:HGNC Symbol;Acc:3389]
ERBB4	ENSG00000178568	v-erb-b2 avian erythroblastic leukemia viral oncogene homolog 4 [Source:HGNC Symbol;Acc:3432]
FAM135B	ENSG00000147724	family with sequence similarity 135, member B [Source:HGNC Symbol;Acc:28029]
FBXW7	ENSG00000109670	F-box and WD repeat domain containing 7, E3 ubiquitin protein ligase [Source:HGNC Symbol;Acc:16712]
GRIN2A	ENSG00000183454	glutamate receptor, ionotropic, N-methyl D-aspartate 2A [Source:HGNC Symbol;Acc:4585]
HCN1	ENSG00000164588	hyperpolarization activated cyclic nucleotide-gated potassium channel 1 [Source:HGNC Symbol;Acc:4845]
KDR	ENSG00000128052	kinase insert domain receptor (a type III receptor tyrosine kinase) [Source:HGNC Symbol;Acc:6307]
KEAP1	ENSG00000079999	kelch-like ECH-associated protein 1 [Source:HGNC Symbol;Acc:23177]
KLHL1	ENSG00000150361	kelch-like family member 1 [Source:HGNC Symbol;Acc:6352]
KMT2D	ENSG00000167548	lysine (K)-specific methyltransferase 2D [Source:HGNC Symbol;Acc:7133]
KRAS	ENSG00000133703	Kirsten rat sarcoma viral oncogene homolog [Source:HGNC Symbol;Acc:6407]
LRP1B	ENSG00000168702	low density lipoprotein receptor-related protein 1B [Source:HGNC Symbol;Acc:6693]
MYH2	ENSG00000125414	myosin, heavy chain 2, skeletal muscle, adult [Source:HGNC Symbol;Acc:7572]
NAV3	ENSG00000067798	neuron navigator 3 [Source:HGNC Symbol;Acc:15998]
NF1	ENSG00000196712	neurofibromin 1 [Source:HGNC Symbol;Acc:7765]
NFE2L2	ENSG00000116044	nuclear factor, erythroid 2-like 2 [Source:HGNC Symbol;Acc:7782]
NOTCH1	ENSG00000148400	notch 1 [Source:HGNC Symbol;Acc:7881]
OR2T4	ENSG00000196944	olfactory receptor, family 2, subfamily T, member 4 [Source:HGNC Symbol;Acc:15016]
OR4C6	ENSG00000181903	olfactory receptor, family 4, subfamily C, member 6 [Source:HGNC Symbol;Acc:14743]
PDE4DIP	ENSG00000178104	phosphodiesterase 4D interacting protein [Source:HGNC Symbol;Acc:15580]
PIK3CA	ENSG00000121879	phosphatidylinositol-4,5-bisphosphate 3-kinase, catalytic subunit alpha [Source:HGNC Symbol;Acc:8975]
PTEN	ENSG00000171862	phosphatase and tensin homolog [Source:HGNC Symbol;Acc:9588]
PTPRD	ENSG00000153707	protein tyrosine phosphatase, receptor type, D [Source:HGNC Symbol;Acc:9668]
ROS1	ENSG00000047936	c-ros oncogene 1 , receptor tyrosine kinase [Source:HGNC Symbol;Acc:10261]
RYR2	ENSG00000198626	ryanodine receptor 2 (cardiac) [Source:HGNC Symbol;Acc:10484]
SI	ENSG00000090402	sucrase-isomaltase (alpha-glucosidase) [Source:HGNC Symbol;Acc:10856]
SPTA1	ENSG00000163554	spectrin, alpha, erythrocytic 1 (elliptocytosis 2) [Source:HGNC Symbol;Acc:11272]
TMEM132D	ENSG00000151952	transmembrane protein 132D [Source:HGNC Symbol;Acc:29411]
TNN	ENSG00000120332	tenascin N [Source:HGNC Symbol;Acc:22942]
TNR	ENSG00000116147	tenascin R [Source:HGNC Symbol;Acc:11953]
TP53	ENSG00000141510	tumor protein p53 [Source:HGNC Symbol;Acc:11998]
TPR	ENSG00000047410	translocated promoter region, nuclear basket protein [Source:HGNC Symbol;Acc:12017]
UBR5	ENSG00000104517	ubiquitin protein ligase E3 component n-recognin 5 [Source:HGNC Symbol;Acc:16806]
